# Supplementary material for: Laser Doppler Flare Imaging and Quantitative Thermal Thresholds Testing Performance in Small and Mixed Fiber Neuropathies
Source: PLoS One. 2016 Nov 8;11(11):e0165731. doi: 10.1371/journal.pone.0165731 (PMC5100917; doi:10.1371/journal.pone.0165731)
Supplement: S1 Dataset — (XLSX) [file pone.0165731.s001.xlsx]

## Sheet: Sheet1
Age	Gender	DM		Duration	IGT	Duration	HTN		Hyperlipidemia		Thyroid Disease		Smoking		Heavy Alcohol		Duration	Pain		VAS	Sensory		Distal		Symmetrical		Upper Limbs		Lower Limbs		Sensory Deficit, 0=NL					Weakness		Ankle Jerk		Gait - NL		Tandem - NL		NCS - NL		Peroneal nerve		Sural Nerve
																	Symptoms				Symptoms										1=upto mid foot, 2=ankle. 3=knee
		Yes	No				Yes	No	Yes	No	Yes	No	Yes	No	Yes	No		Yes	No	0-10	Yes	No	Yes	No	Yes	No	Yes	No	Yes	No	vibration	position	L.T	Pin prick	Temp.	Yes	No	Yes	No	Yes	No	Yes	No	Yes	No	Ankle Amp	CV	Amp	CV
																																													X	9.3	47	3.7	42
																															0	0	0	0	0		X	X		X		X		X		8.7	47	11.4	52
42	M		X					X		X		X		X		X	2		X		X		X		X			X	X		1	0	0	0	0		X	X		X		X		X		10.2	50	24.7	47
25	F		X					X		X		X	NA		NA		NF Patient	X				X									0	0	0	0	0		X	X		X		X			X	4.7	33	20.2	45
69	F		X				X			X		X	X			X	2	X		8.5	X		X		X			X		X	0	0	0	0	2		X	X		X		X		X		7	48	8.8	45
60	M		X					X		X		X		X	X		0.5		X		X		X		X			X	X		1	0	2	2	2		X	X		X		X			X	6.4	42	6	40
83	M		X				X		X			X		X		X	0.2		X			X						X		X	2	2	0	3	3	X		X		X					X	2	42	N	N
44	F		X					X		X		X	X			X	NF Patient	X													0	0	2	2	2		X	X		X		X		X		5.9	44	9.8	48
41	F		X					X		X		X		X		X	15		X			X									0	0	0	0	0		X	X		X		X
26	F	X		6.2				X		X		X	X			X	6	X		10	X		X		X			X	X		0	0	2	2	2		X	X		X		X		X		13.8	45	33	48
49	F		X					X		X		X		X		X	3.3	X			X		X		X			X	X		1	1	0	2	2		X		X	X		X			X	6.8	46	3.8	46
20	M		X					X		X		X					NF Patient	X				X											0				X			X					X	1.5	44	3.6	45
51	F		X					X		X		X		X		X	1.5		X			X									0	0	0	0	0		X	X		X		X			X	7.5	48	21	52
54	F		X				X			X		X		X		X	5	X		9	X		X		X			X	X		1	1	0	3	3		X	X		X		X			X	5.1	39	2.5	45
56	F		X					X		X		X		X		X	1	X		7	X		X		X			X	X		0	1	0	2	2		X	X		X			X		X	6.6	48	12.2	52
63	F		X				X		X			X	X			X	0.3		X		X		X		X			X	X		2	2	2	2	2	X		X		X		X		X		8.8	46	7	54
57	M	X		8	X		X		X			X	X			X	1		X		X		X			X		X	X		2	0	2	2	2		X	X		X		X		X		0.8	38	NR	NR
71	F		X					X		X	X			X		X	Few yrs	X		9	X		X		X			X	X		0	0	0	2	2		X	X			X		X		X	NR	NR	21.4	41
58	M		X					X		X		X	X			X	3	X		6	X		X		X		X		X		0	0	0	2	0			X		X		X			X	4.8	41	8.5	40
55	M	X		30				X		X		X	X			X	2	X		9	X		X		X			X	X		0	0	2	1	2	X		X		X			X	X		11.2	44	17.1	45
53	M		X					X		X		X		X	X		5		X			X		X							0	0	0	0	0		X	X		X		X		X		12.6	47	9.7	44
36	F		X							X	X		X			X	3	X		9	X		X		X		X		X		1	0	2	0	2		X	X		X		X		X		6.7	52	18.5	54
40	F	X		15				X	X		X			X		X	2	X		5	X		X		X		X		X		1	2	0	3	3	X			X	X			X		X	NR		NR
30	F		X					X		X		X		X		X	3	X		9		X	X		X		X		X		0	0	2	1	2		X	X		X		X		X		15.7	54	31	50
55	M		X					X		X		X	X		X		1	X			X		X		X		X		X		0	0	0	1	1		X	X		X		X		X		7.3	46.5	29.2	51.5
54	M	X		12			X			X		X	X			X	0.5		X		X		X		X		X		X		1	0	2	1	3		X	X		X		X		X		11.2	45	18.1	52
52	M		X					X		X		X		X		X	0.7		X		X		X		X		X		X		0	0	0	0	0		X	X		X		X		X		3.6	40	8	47
76	M		X					X		X		X		X		X	1	X		6		X	X		X			X	X		2	0	0	0	0		X	X		X		X		X		6.9	40	5.8	48
64	F		X					X		X		X		X		X	3		X		X		X		X			X	X		0	0	0	0	0		X	X		X		X		X		10.4	45	8.2	48
75	M	X		15			X		X					X		X	1		X		X		X		X		X		X		3	0	2	2	2	X			X		X		X			5	36	6.3	39
36	M	X		1			X			X		X		X		X	3	X		3	X		X			X	X		X		0	0	0	2	0		X	X			X		X	X		9.9	46	7.2	48
68	M	X		15				X	X			X		X		X	3	X			X		X		X		X		X		1	0		0	2		X	X		X		X		X		9.7	48	9.1	42
49	M	X		NA			NA		NA		NA		NA		NA		8		X			X		X	NA		NA		NA								X	X		X				X
59	M		X				X			X		X	X			X	2	X		7	X		X		X		X		X		0	0	0	0	0		X	X		X		X		X		6.8	51	7.7	61
64	M		X				X			X		X		X		X	2	X		6	X		X		X			X	X		2	0	0	2	2		X	X		X		X			X	NR	NR	12	44
68	M		X				X		X			X	X			X	9		X			X										0	2	0	2		X	X		X		X		X		5.5	45	6.1	45
34	F		X					X		X		X		X		X	1.5		X		X		X		X		X		X		0	0	0	1	0		X	X		X		X		X		4	53	11.8	45
47	M	X		17			X			X		X		X		X	18	X		3		X	X		X			X	X		0	3	3	3	3		X		X	X		X			X	1.6	31	NR
65	F	X																													0	0	2	0	2		X	X		X		X		X		9.5	51	25.2	52
47	F	X		2			X		X			X		X		X	1.7	X		10	X		X		X			X	X		1	2	2	2	2		X	X		X		X			X	15.6	41	1.6	41
71	F		X				X		X		X			X		X	0.5		X		X		X		X			X	X		1	0	0	0	0		X	X		X		X		X		7.2	48	10.7	56
22	M		X					X	X			X		X		X	1		X			X									0	0	0	2	2		X	X		X		X		X		8.4	46	22.3	50
																															0	0	0	0	0		X	X		X		X		X		10.3	45	19.5	52
54	F		X		X	0.3		X		X		X		X		X	10	X		3	X		X		X		X		X		3	1	3	2	2	X			X		X	X			X	0.7	41	9.9	45
53	F		X					X		X		X		X		X	2		X		X			X	X			X		X	0	0	0	2	0		X	X		X		X			X	2.8	40	NR
65	F	X		8				X		X		X		X		X	4	X		9	X		X		X			X		X	0	0	2	2	2		X	X		X		X		X		8.6	43	14.5	47
67	F		X					X	X			X		X		X	3	X		4	X		X		X			X	X		0	0	0	0	2		X	X		X		X		X		10	51	15.3	56
75	F	X		5				X		X		X		X		X	5	X		NA	X		X		X			X		X	0	1	0	2	0		X		X		X		X	X		8.3	45	5.6	52
75	F		X				X			X		X		X		X	Few yrs	X		9	X		X		X			X	X		2	0	0	3	2		X	X		X			X	X		4.6	40	3.8	46
63	F		X				X			X		X		X		X	5		X		X		X			X		X	X		0	0	0	0	0		X	X		X		X		X		8.1	56	10.4	54
59	M		X					X		X		X		X		X	2	X		2	X		X		X			X	X			0	0	0	0		X	X		X		X		X		8	43	5.8	45
88	M		X					X		X		X		X		X	4		X		X		X		X			X	X		2	0	3	0	3	X		X			X		X	X		3.6	40	2	45
62	M		X					X		X		X		X		X	2	X		3	X		X		X		X		X		1	1	3	3	3		X	X			X	X			X	6.4	51	2	44
57	F		X					X		X	X			X		X	5	X		N/A	X			X	X			X		X	0	1	0	0	2		X		X	X		X			X	3.6	40	7.8	44
39	F		X					X	X			X	X			X	2		X		X		X			X	X		X		2	0	3	3	3		X	X		X	X		X	X		3.7	51	18.7	52
60	F		X					X		X		X		X		X	3		X		X		X		X			X	X		2	0	2	2	2		X	X		X		X		X		8.3	47	2.9	47
83	F		X					X		X		X		X		X	1		X		X		X		X		X		X		3	0	3	2	3		X	X		X			X	X		4.2	42	8.6	47
72	F	X		N/A			X			X		X		X		X	9		x		X		X		X			X	X		2	2		2	2		X		X	X		X		X		5.6	43	5.4	54
31	F		X					X		X		X		X		X	0.3		X		X		X		X		X			X	0	0	0	0	1		X	X			X		X	X		9.6	45	46.2	50
84	M	X		10			X			X	X			X		X	Few yrs	X		10		X	X		X			X	X		0	0	2	0	2		X	X		X			X	X		5.7	41	7.3	42
58	F	X		N/A				X		X		X		X		X	1	X		8	X		X		X			X	X		3	0	3	2	3		X		X				X	X		11	40	10.7	45
18	M		X					X		X		X		X		X	NF patient		X			X																						X		9.6	48	17.6	50
48	F		x					x		x		x		x		x	4	x		10	x		x		x			x	x		1	1	0	2	2		X	X		X		X		X		8.9	44	7	45
40	F		x					x		x		x		x		x	1	x			x		x		x		x		x		0	0	0	3	3		X	X		X		X		X		8	62	24.8	45
66	M		x					x		x	x			x		x	1	x		5	x		x		x			x	x		0	0	0	3	3	X		X			X		X	X		9	43	20.7	50
19	F		x					x		x		x		x		x	0.6	x			x			x		x		x	x			0	0	1	2	X		X			X			X		9.8	50	17.9	44
82	F		x				x			x	x			x		x	7	x		8	x		x		x			x	x		2	1	0	3	3	X		X			X	X		X		4.4	42	7.2	48
65	F		x				x			x	x			x		x	3	x		6	x		x		x		x		x		3	0	3	3	3		X	X		X		X		X		3.7	46	4.1	55
67	M		x					x		x		x		x		x	1	x		10	x		x			x	x		x		2	0	2	0	1		X	X		X		X			X	14.7	39	9.6	52
63	F	x		40			x				x			x		x	1	x		6		x	x			x		x	x		3		2	1	2		X		X		X		X		X	0.6	35	2.5	41
58	M		x				x			x		x		x		x	2		x		x		x		x			x	x		1			2			X	X		X		X		X		6.6	43	4.4	50
52	M		x					x		x		x		x	x		3		x		x		x		x			x	x		0	0	0	0	0		X	X		X		X		X		10.6	45	15.8	47
47	F	x		2				x		x	x			x		x	2	x		6	x		x		x			x	x		0	0	0	0	1		X	X		X			X	X		5	49	12.8	64
23	F		x					x		x		x	x			x	3		x		x			x		x	x		x		0	0	0	0	0		X	X		X		X		X		4.1	54	11	58
55	F		x					x		x		x						x					x		x			x	x		0	0	0		0		X	X			X	X		X		15.5	52	54.2	56
55	F		x		x	0.5		x		x		x		x		x	7	x		7	x		x		x		x		x		0	0	0	0	0		X	X		X		X		X		8.7	49	17	44
52	F	x		4			x		x			x		x		x	14	x		10	x		x			x	x		x		1	2	3	2	3		X	X		X		X		X		8.4	48	36.2	54
67	F		x				x			x	x			x		x	2	x		8	x		x		x		x		x		0	0	0	2	2		X	X		X			X	X		8.6	42	16.6	43
																															2		2	2	2		X		X	X		X			X	2.9	53	2.7	57
74	F		x				x			x	x			x		x	4		x		x		x		x			x	x		2	0	1	0	2		X	X		X		X			X	2.2	36	3.5	22
66	M		x				x			x		x		x		x	0.6		x		x		x		x		x		x		3	1	3	2	3		X	X		X		X			X	9.3	41	2.5	45
71	M	x		3			x			x		x		x		x	8	x		4	x		x		x			x	x		3	0	2	2	2		X		X	X		X			X	6.5	43	3	47
42	M		x					x		x		x		x		x	2		x		x		x		x			x	x		1	0	0	0	0		X	X		X		X		X		10.2	50	24.7	47
53	F		x					x		x		x		x		x	2	x		8	x		x		x		x		x		0	0	0	0	0		X	X		X		X		X		8.9	45	26.2	54
61	F		x					x		x		x		x		x	1	x		10	x		x		x		x		x		2	0	3	2	3		X	X		X		X		X		6.4	45	8	45
68	F		x		x		x			x		x		x		x	2	X		8	X		X		X		X		X		0	0	0	0	0		X		X	X		X		X		11.3	48	10.4	50
																																			2		X							X		7.9	39	7.5	47
57	M	x		47			x		x			x		x		x	0.5	x		8	x		x		x		x		x		3	0	3	3	3		X		X	X		X			X	0.8	33	2.4	38
40	F		x				x			x	x			x		x	0.5	x		7	x		x		x		x				0	0	0	0	0		X	X		X		X		X		10.5	48	41	56
48	F		x				x			x		x		x		x	1	x		10	x		x		x		x		x		0	0	2	1	2		X	X		X			X	X		10.5	47	15.7	56
71	F		x					x		x		x		x		x	2	x			x		x		x			x	x		2	0	3	2	3		X	X		X		X		X		9.1	43	7.5	42
81	F		x				x		x		x			x		x	1		x		x		x		x			x	x		3		3	3	3		X		X	X		X		X		5.3	44	5.9	48
17	F		x					x		x	x			x		x			x			x		x		x		x		x	0	0	0	0	0		X	X		X		X		X		6.1	49	26.9	54
61	M	x		12			x			x		x		x		x	15	x		8	x		x			x		x	x		2	0	2	2	2		X	X		X		X		X		5.4	48	20.8	44
61	M		x		x		x		x			x		x		x	3		x		x		x		x			x	x		2	0		3	3		X	X			X	X		X		6.4	45	9.5	46
51	F		x					x		x		x		x		x	1	x		4.5	x		x		x			x	x		0	0	0	0	0		X	X		X		X		X		8.5	42	11.7	54
43	M	x		1.5			x			x		x	x			x	15	x		7	x		x		x			x	x		2	0	0	3	3		X	X		X		X			X	4.9	37	6.6	42
73	F		x		x		x			x	x		x			x	1		x		x		x		x			x	x		3	3	3	3	3		X		X	X		X			X	0.5	34	3.3	40
31	F	x		1				x		x	x			x		x	1	x		4	x		x		x			x	x		0	0	0	1	2		X	X		X		X			X	7.4	41	6.5	42
50	F		x					x		x		x	x			x	1	x		9	x			x		x	x			x	0	0	0	0	0		X	X		X		X
50	F	x		4				x		x	x			x		x	4	x		10	x		x		x			x	x		0	0	0	3	3		X	X		X		X		X		8.9	45	21	50
73	M		x		x		x			x		x		x		x	1	x		9	x		x		x			x	x		0	0		0	0		X	X		X		X		X		2.4	45	2.5	48
																																												X		5.1	40	11.6	44
48	F		x		x			x		x		x		x		x	11	x		7	x		x		x		x		x		1	1	2	2	2		X	X		X			X		X	9.2	46	3.3	45
35	M		x				x			x		x		x		x	3	x		5	x		x			x					0	0	2	2	2		X	X		X		X		X		9.1	44	15	48
34	M	x		17															x			x									2		2	2	2										X	6.6	36	6.7	39
63	M		x				x		x			x		x		x	2		x		x		x		x			x	x		0	0	0	0	0		X	X		X		X		X
57	F		x					x		x		x	x			x	7	x			x		x		x			x	x		0	0	0	2	2	X			X	X		X		X		6.9	43	18.4	48
52	M	x		20				x		x		x	x			x	1	x		6	x		x			x		x	x		3	0	3	3	3	X			X		X		X		X	0.5	35	10.4	41
57	F		x				x			x		x		x		x	2	x			x		x			x	x		x		0	0	0	0	0		X	X		X		X		X				21.7	47
80	F		x				x		x		x			x		x	3	x		7	x		x		x			x	x		0	0	2	0	2		X	X		X		X			X	2.3	47	6.4	38
47	F		x					x		x		x	x			x	2	x			x		x		x			x	x		0	0	0	0	0		X	X		X		X		X		11.1	48	6	46
49	F		x				x			x		x	x			x	2	x		6	x		x		x		x		x		0	0	0	3	2		X	X		X		X		X		8.5	43	10.8	50
48	M	x		1				x		x		x	x			x	0.6	x		10	x		x		x			x	x		1		3	3	3	X		X			X		X	X		12.5	42	11.9	47
65	M	x		9			x		x			x		x	x		1		x		x		x		x			x	x		1	0	2	2	2		X	X		X		X		X		10.8	46	6.5	50
65	F		x					x	x		x			x		x	3		x		x		x		x		x			x	0	0	0	2	2		X	X		X		X		X		10.2	45	15.6	45
41	F		x					x		x		x		x		x	3		x		x			x		x		x		x	0	0	0	0	0		X	X		X		X		X		5.1	50	21.2	52
26	F		x					x		x		x		x		x	1	x			x		x			x	x		x			0	1	1			X	X		X		X		X		8.1	49	11	44
62	F		x				x			x		x		x		x	2	x		7	x		x		x		x		x		0	1	0	3	3		X	X		X			X	X		10.7	49	13.9	48
																															3		2	1	3		X	X			X		X	X		10.8	45	10.4	44
46	F		x					x		x		x		x		x	0.8	x		7.5	x		x		x		x		x		3	0	0	0	2		X	X		X		X		X		10.2	43	9.1	46
114		30	84		8		44	66	20	90	21	89	22	86	5	103	103	72	41	56	94	17	94	9	84	17	39	62	89	11	111	108	111	114	114	13	103	97	18	98	18	88	24	85	33	113	113	112	112
																																				116		115		116		112		118
54.6316		0.263158					0.4		0.181818		0.190909							0.637168			0.846847
																															52	20	47	70	79	0.112069		0.156522								7.32743	44.6416	12.667	47.442
																															0.468468	0.185185	0.423423	0.614035	0.692982
[truncated: 8 more columns]
